# Supplementary material for: Presence of a Deletion Mutation of Myostatin (MSTN) Gene Associated With Double‐Muscling Phenotype in Japanese Black Cattle Population
Source: Anim Sci J. 2025 Apr 2;96(1):e70055. doi: 10.1111/asj.70055 (PMC11962573; doi:10.1111/asj.70055)
Supplement: Supplementary file 1 — Table S1 Primer sequence, amplified fragment size, and the position of 11‐bp deletion in the MSTN gene [file ASJ-96-e70055-s001.xlsx]

## Sheet: Table 1
	Table S1. Primer sequence, amplified fragment size, and the position of 11-bp deletion in the MSTN gene
	Sequences (5' - 3')			Fragment size	Position of 11-bp deletion
	Primers for Amplicon sequence	F	TGAGGTAGGAGAGTGTTTTGGG	241	Chr2: 6283674-6283684
		R	TCCAGAGCAGTAATTGGCCTT
	Primers for genotyping	F	TGAGTCCTTGAGGTAGGAGAG	318
		R	CCTCTGGGGTTTGCTTGGTG
